# Supplementary material for: Lymphatic dysfunction and ZFP36 deficiency contribute to myxomatous valve degeneration in Marfan syndrome mice
Source: J Clin Invest. 2026 Jun 2;136(15):e195507. doi: 10.1172/JCI195507 (PMC13430018; doi:10.1172/JCI195507)
Supplement: Supporting data values [file jci-136-195507-s039.xlsx]

## Sheet: Fig. 1E
Area of leaflet (x 105 µm2)
	WT
aL	8.22747	10.515	9.86622	13.0752	10.6463	10.5321
pL	5.04719	7.90387	5.86776	7.1823	5.64303	8.06546
	Fbn1C1039G/+
aL	10.6012	11.3275	13.5404	11.7772	12.9643	12.9655	13.1508
pL	10.1109	6.40596	10.1049	9.84195	8.9714	8.68042	8.70168

## Sheet: Fig. 1F
Area of LVs (x 105 µm2)
	WT
aL	0.40454	0.704234	0.342533	0.590708	0.579847	0.691941
pL	0.074899	0.473974	0.101318	0	0	0.146724
	Fbn1C1039G/+
aL	0.355685	0.234607	0.229255	0.166469	0.243639	0.103141	0.338969
pL	0.025306	0	0.018941	0.038763	0	0.110526	0.088618

## Sheet: Fig. 1G
LV density (%)
	WT
aL	4.91695	6.69742	3.47178	4.51776	5.44648	6.56983
pL	1.48398	5.99674	1.72669	0	0	1.81917
	Fbn1C1039G/+
aL	3.35513	2.07112	1.69312	1.41348	1.87931	0.795503	2.57756
pL	0.250287	0	0.187445	0.393853	0	1.27328	1.01841

## Sheet: Fig. 1H
Number of EdU+ LECs / leaflet
	WT
aL	127	135	50	92
pL	18	96	11	0
	Fbn1C1039G/+
aL	61	37	38	28
pL	1	0	3	5

## Sheet: Fig. 2B
LV density (%) in both aL & Pl				LV diameter (µm)				Number of LV branching points
WT	Fbn1C1039G/+			WT	Fbn1C1039G/+			WT	Fbn1C1039G/+
5.42075	1.70301			29.069	28.6606			1.30574	0.787336
2.78542	4.01887			27.1206	29.8353			1.74965	0.945076
4.73807	1.14113			30.132	31.0641			2.1471	0
1.41463	2.33727			22.0346	36.7728			1.42508	1.27773
9.63066	1.41146			19.8987	26.1076			1.4078	0.522539
3.03951	0			18.8218	22.0842			2.39065	0
6.00038	2.65313			29.2294				1.95376	0.923351
4.25499	4.35387			32.5761				1.22232
	1.54299

## Sheet: Fig. 2E
Relative Fluorescent intensity (FI) of Evans blue (EB) in EC-zone 1
	WT
aL	1.02504	0.994204	0.980755	1.13171	1.12081	0.944317	0.715465	1.0877
pL	1.00321	0.565136	0.841233	0.987576	1.13173	0.841923	0.798605	0.750848
	Fbn1C1039G/+
aL	1.39096	1.53624	1.59879	1.56861	1.21886	1.4232
pL	1.3833	1.76622	1.64935	1.30982	1.77862	2.16041

## Sheet: Fig. 2G
Relative Fluorescent intensity (FI) of Evans blue (EB)
	WT
Outside LVs	0.862855	1.18221	1.05654	0.960563	0.937833	0.887668	1.00262	1.10971
Inside LVs	0.951394	1.42658	0.866421	0.928522	1.11672	0.905166	0.894463	1.15402
	Fbn1C1039G/+
Outside LVs	1.50917	1.39867	1.68855	1.2694	1.68979	1.47524
Inside LVs	1.51759	1.35998	1.79536	1.30998	1.86976	1.38131

## Sheet: Fig. 3C
LV density in aL (%)
	WT
PBS	7.70385	7.12488	5.39665	5.435	3.43164	4.9031
VEGF-C156S	5.02817	8.30416	5.48782	8.33928	7.0276
	Fbn1C1039G/+
PBS	2.85474	2.43785	2.60495	3.6404	1.51863	1.62095
VEGF-C156S	4.63579	7.52436	2.70327	8.20261	5.63681

## Sheet: Fig. 3E
Thickness of MVs (µm)
		WT
aL	PBS	38.7265	34.4418	39.9097	32.2325	35.5657
aL	VEGF-C156S	35.4945	38.3903	38.6979	48.6376	37.9476
pL	PBS	34.3967	31.9539	45.1749	39.8816	39.7829
pL	VEGF-C156S	37.5612	33.6817	39.303	38.4527	42.6838
		Fbn1C1039G/+
aL	PBS	50.3172	54.0085	58.4968	52.3536	49.3493
aL	VEGF-C156S	40.5962	38.3587	36.0873	44.6049	40.2887
pL	PBS	44.2025	50.5187	46.9012	45.1843	38.3048
pL	VEGF-C156S	37.3489	39.8009	40.8735	44.1502	41.2568

## Sheet: Fig. 3H
Relative fluorescent intensity (FI) (%) of p-ERK1/2 in LECs of MVs at P14
	WT
PBS	75.1977	116.84	73.1251	105.389	131.043	98.4055
VEGF-C156S	108.951	71.7998	108.909	107.157	113.872	92.844	97.4875
	Fbn1C1039G/+
PBS	73.931	58.7552	84.9184	67.8093	55.4476	45.5772	100.346
VEGF-C156S	76.4011	109.677	87.0106	92.3954	63.2233	89.077	71.8731

[truncated: 40 more sheets: Fig. 3J, Fig. 6D, Fig. 6E, Fig. 6G, Fig. 7B, Fig. 7G, Suppl Fig. 7C, Suppl Fig. 7D, Suppl Fig. 7E, Suppl Fig. 8B, Suppl Fig. 8C, Suppl Fig. 8E, Suppl Fig. 9C, Suppl Fig. 9D, Suppl Fig. 9F, Suppl Fig. 10B, Suppl Fig. 10D, Suppl Fig. 10I, Suppl Fig. 10J, Suppl Fig. 10K …]
